# Supplementary material for: RNA-seq-based analysis of drug-resistant Salmonella enterica serovar Typhimurium selected in vivo and in vitro
Source: PLoS One. 2017 Apr 5;12(4):e0175234. doi: 10.1371/journal.pone.0175234 (PMC5381912; doi:10.1371/journal.pone.0175234)
Supplement: S1 Table — (XLSX) [file pone.0175234.s001.xlsx]

## Sheet: DEGs related to TCS
S1 Table. DEGs related to the two-component system in the two resistant strains.
Gene name	Gene annotation	Up/Down-Regulation (resistant/original) and fold change*
		TN4	Tw4
baeR	Response regulator in two-component regulatory system with BaeS		Up (2.16)
baeS	Sensory kinase in two-component regulatory system with BaeR	Up (2.26)	Up (2.54)
basR	Response regulator in two-component regulatory system with BasS	Down (2.91)	Up (3.50)
basS	Sensory kinase in two-component regulatory system with BasR	Down (3.03)	Up (4.36)
creB	Response regulator in two-component regulatory system with CreC	-	Up (2.10)
creC	Sensory kinase (alternative) in two-component regulatory system with CreB (or alternatively PhoB)	-	Up (3.98)
dcuR	Response regulator in two-component regulatory system with DcuS	-	Up (3.71)
dcuS	Sensory histidine kinase in two-component regulatory system with DcuR	-	Up (3.71)
dpiA	Response regulator in two-component regulatory system with DpiB	-	Up (4.06)
dpiB	Sensory histidine kinase in two-component regulatory system with DpiA	Up (3.75)	Up (4.92)
envZ	Sensory histidine kinase in two-component regulatory system with OmpR	Up (3.62)	Up (2.98)
glnL	Sensory kinase (phosphatase) in two-component regulatory system with GlnG (nitrogen regulator II, NRII)	Up (2.21)	-
hydG	Response regulator in two-component regulatory system with HydH	Up (4.69)	Up (2.28)
hydH	Sensory kinase in two-component regulatory system with HydG	Up (8.79)	Up (3.08)
kdpD	Sensory kinase in two-component regulatory system with KdpE	-	Up (2.81)
kdpE	Response regulator in two-component regulatory system with KdpD	Down (2.76)	Up (3.36)
narL	Response regulator in two-component regulatory system with NarX (or NarQ)	Down (2.03)	Up (3.00)
narQ	Sensory histidine kinase in two-component regulatory system with NarP (NarL)	Up (2.21)	Up (4.10)
narX	Sensory histidine kinase in two-component regulatory system with NarL	Up (2.16)	Up (3.59)
phoP	Response regulator in two-component regulatory system with PhoQ	Down (2.43)	Up (3.32)
phoQ	Sensory kinase protein in two-component regulatory system with PhoP	Up (2.76)	Up (4.54)
rcsC	Sensory histidine kinase in two-component regulatory system with RcsB	Up (9.22)	Up (4.06)
rstA	Response regulator in two-component regulatory system with RstB (OmpR family)	Up (7.21)	Up (4.01)
rstB	Sensory histidine kinase in two-component regulatory system with RstA	Up (6.53)	Up (5.55)
uhpA	Response regulator (repressor) in two-component regulatory system with UhpB	Up (8.52)	Up (3.61)
uhpB	Sensory histidine kinase in two-component regulatory system with UhpA	Up (7.37)	Up (4.20)
* In the Up/Down-regulation (resistant/parent) and fold change column, “–” means no significant difference with regard to gene expression.
